# Supplementary material for: Iron overload promotes myeloid differentiation of normal hematopoietic stem cells and educates macrophage mediated immunosuppression in acute myeloid leukemia
Source: Front Immunol. 2025 Aug 13;16:1626888. doi: 10.3389/fimmu.2025.1626888 (PMC12380764; doi:10.3389/fimmu.2025.1626888)
Supplement: Supplementary file 8 [file Table3.xlsx]

## Sheet: 工作表1
Supplementary Table 3. A List of 29 shared DEGs in the Venn diagram in Fig 3B.
gene_name	WT_BM	FEWT_BM	A_BM	FEA_BM
Adcyap1r1	19.4950241450747	4.87141961414565	5.90646099108195	19.2979323445376
Alas2	146.711507634644	43.8601135816752	860.563866891644	111.718589588255
Aldh1a7	78.9995065473551	36.0623806294004	29.5375565551596	1.01696201211101
Cxcl9	5.13189329942684	19.4921949516952	18.7066422361468	47.7350561002849
Dusp8	25.6506591566852	4.87141961414565	54.1532670679866	23.3603781547006
Ermap	2195.51251197267	892.838131956622	922.595451259597	353.434163050655
Flt4	5.13189329942684	18.5174778591244	23.6297853862367	1.38777878078145e-17
Gm10451	13.3393908866501	34.1129472998101	37.414584230644	8.12621093839961
Gm12205	6.15782801436319	1.38777878078145e-17	1.38777878078145e-17	7.11060094647308
Gm15433	1.38777878078145e-17	5.84614143647194	44.3069831568258	19.2979323445376
Gm15610	11.2875140426815	1.94723761772928	1.96792484582068	13.2042646633559
Gm29264	32.8322341735985	5.84614143647194	6.89109173408122	21.3291552072745
Gm9522	1.0281788228468	26.3152134061444	17.7220135172933	5.07938273537336
Hbb-bs	648.39587986765	228.081525444204	6851.04258446292	430.620648759149
Ighv1-20	36.9359915221439	1.38777878078145e-17	80.7382328525828	19.2979323445376
Ighv1-22	55.4029003044254	6.82086199660217	171.324039807857	21.3291552072745
Ighv1-76	23.5987807139026	3.8966958509721	88.6152596373048	23.3603781547006
Ighv1-78	13.3393908866501	33.138230617391	97.4769147338882	4.06377519738628
Ighv1-9	234.942297048899	62.3797279771703	79.7536045019203	348.356104780646
Ighv4-1	10.2615759438177	56.5314288338519	35.4453273524847	4.06377519738628
Ighv5-16	95.414537082419	14.6186087694826	9.84498141183745	428.589425450947
Igkv4-50	7.18376397922282	22.416345933954	22.6451568035616	3.04816960546523
Igkv4-53	25.6506591566852	0.972512870180441	67.9380642368487	16.2510982804677
Iglv2	324.199025863343	16.5680434806778	103.384684781377	579.915561919078
Slc25a21	216.475387637014	84.7982073680857	78.7689761506195	34.5321051933705
Slc38a5	331.380601744329	143.281194994172	129.969649878532	31.4852704543451
Tmem269	10.2615759438177	1.38777878078145e-17	1.38777878078145e-17	6.09499146187597
Tmem56	242.123872931114	60.4302949401513	72.8612060280661	26.4072126906563
Vcan	140.555871164663	301.185258127292	11.8142400356185	90.3907449581178
